# Supplementary material for: Association between Tumor Mutational Burden, Stromal CD8+ Tumor-Infiltrating Lymphocytes, and Clinical Factors in Cervical Cancers Treated with Radiotherapy
Source: Cancers (Basel). 2023 Feb 14;15(4):1210. doi: 10.3390/cancers15041210 (PMC9954714; doi:10.3390/cancers15041210)
Supplement: Supplementary file 1 [file cancers-15-01210-s001.zip]

Archive with 1 entries (1 files):
- cancers-2176834-supplementary.pdf
